# Supplementary material for: Detailed Characterization of Immune Cell Infiltrate and Expression of Immune Checkpoint Molecules PD-L1/CTLA-4 and MMR Proteins in Testicular Germ Cell Tumors Disclose Novel Disease Biomarkers
Source: Cancers (Basel). 2019 Oct 11;11(10):1535. doi: 10.3390/cancers11101535 (PMC6826711; doi:10.3390/cancers11101535)
Supplement: Supplementary file 1 [file cancers-11-01535-s001.zip]

Archive with 2 entries (2 files):
- cancers-583339-suppl tables.xlsx
- cancers-583339-SUPPL.pdf
